# Supplementary material for: Challenges and Suggestions in Management of Lung and Liver Cancer in Uzbekistan: The Second Report of the Uzbekistan–Korea Oncology Consortium
Source: Int J Environ Res Public Health. 2022 Sep 17;19(18):11727. doi: 10.3390/ijerph191811727 (PMC9517504; doi:10.3390/ijerph191811727)
Supplement: Supplementary file 1 [file ijerph-19-11727-s001.zip]

Archive with 1 entries (1 files):
- ijerph-1894971-supplementary.pdf
